# Supplementary material for: Decreased inhibition of exosomal miRNAs on SARS-CoV-2 replication underlies poor outcomes in elderly people and diabetic patients
Source: Signal Transduct Target Ther. 2021 Aug 11;6:300. doi: 10.1038/s41392-021-00716-y (PMC8355568; doi:10.1038/s41392-021-00716-y)
Supplement: Supplementary file 2 — Supplementary table 4 [file 41392_2021_716_MOESM2_ESM.xlsx]

## Sheet: Sheet1
Genome of SARS-CoV-2	Length of Genome	miRNA name	Length of miRNA	Binding energy	P value	Binding site	Schematic diagrams of interaction
MN908947.3	29903	hsa-miR-16-5p	22	-24.2	1	26708	A U UUUG U U	GCU GU UGC UGCUGCUG	CGG UA AUG ACGACGAU	G U UAA C
MN908947.3	29903	hsa-miR-17-5p	23	-21.9	1	872	G UCUA GUGCUG AA CUUCAU U	ACCU GCAC GUA G GCACUUUG	UGGA CGUG CAU U CGUGAAAC	GA A
MN908947.3	29903	hsa-miR-18a-5p	23	-29.9	1	9797	G U	CUGCGCU GUGCACCUU	GACGUGA UACGUGGAA	GAUA UC U
MN908947.3	29903	hsa-miR-20a-5p	23	-21	1	885	G G AAA UCAU U	UGCU GU GCU GCACUUUG	AUGG CG UGA CGUGAAAU	G A UAUU
MN908947.3	29903	hsa-miR-22-5p	22	-20.7	1	26108	A A	GCC UGAAGAAC	CGG ACUUCUUG	AUUUCGAA UG A
MN908947.3	29903	hsa-miR-24-2-5p	22	-22	1	17936	G AAA U	AGC AGUAGGCA	UCG UCAUCCGU	GACACAAAG AG
MN908947.3	29903	hsa-miR-26a-5p	22	-21.2	1	20490	U G UUAUU UUAU U	GU UGUUCUG GAU UACUUGA	CG AUAGGAC CUA AUGAACU	U G U
MN908947.3	29903	hsa-miR-31-5p	21	-23.8	1	1395	A AG A UG UAG G	AGU G CC AGCA UCUUGCC	UCG C GG UCGU AGAACGG	AUA A
MN908947.3	29903	hsa-miR-33a-5p	21	-24	1	6234	U UUG UG UA A	UGU GCA U ACAAUGCA	ACG CGU A UGUUACGU	UUA UG G
MN908947.3	29903	hsa-miR-96-5p	23	-24	1	4203	U CUU A AAA C	AGCGAAAG UG G AGUGCCAA	UCGUUUUU AC C UCACGGUU	A GA U
MN908947.3	29903	hsa-miR-100-5p	22	-23.4	1	20915	G UUGC A	ACAG UGG CUACGGGU	UGUU GCC GAUGCCCA	G CAA UA A
MN908947.3	29903	hsa-miR-106a-5p	23	-21.3	1	15533	A G U GGCCAA UAAU A	A CUG CAC UGU GCACUUUU	U GAC GUG ACA CGUGAAAA	GA G UU
MN908947.3	29903	hsa-miR-30c-5p	23	-20.7	1	4948	U GAA AGGAC UUAA A	UUGAGA GUG UA GGUGUUUACA	GACUCU CAC AU CUACAAAUGU	C C
MN908947.3	29903	hsa-miR-139-5p	23	-22.1	1	4260	A UUUAA GUUA G	GGG AUG CACUGUAGA	CCU UGC GUGACAUCU	UGA CUG AC
MN908947.3	29903	hsa-miR-7-5p	23	-21	1	21357	U UCCAAU G U U	ACAAA UCA U GUCUUCC	UGUUU AGU A CAGAAGG	UGU U G U U
MN908947.3	29903	hsa-miR-10a-5p	23	-23.7	1	19659	A UUUGA A A	CAC UGGA C ACAGGGUG	GUG GCCU G UGUCCCAU	UUUAA A A
MN908947.3	29903	hsa-miR-10b-5p	23	-22.6	1	15887	A UGCUA AA A	UACAA GUU ACAGGGUG	GUGUU CAA UGUCCCAU	UAAGC GA
MN908947.3	29903	hsa-miR-181a-5p	23	-21.1	1	8206	A AAA GU C	ACU GAU UGUUGAAUGU	UGA CUG GCAACUUACA	GUGG UC A
MN908947.3	29903	hsa-miR-183-5p	22	-25.8	1	29259	C UUGAC ACA C	GUGG CUAC GGUGCCAU	CACU GAUG UCACGGUA	U UAA G U
MN908947.3	29903	hsa-miR-199b-5p	23	-20.2	1	26049	G AC U	AGU AGACACUGG	UCA UUUGUGACC	CUUGUCUA GA C
MN908947.3	29903	hsa-miR-221-5p	22	-22.6	1	28148	U AUUAAU A	UUUACA UGCCAGG	AGAUGU ACGGUCC	UUU AACAU A
MN908947.3	29903	hsa-miR-15b-5p	22	-28.9	1	24074	G UU U AUAU G	GUGA GCC UGGUG UGCUGCUA	CAUU UGG ACUAC ACGACGAU	A U
MN908947.3	29903	hsa-miR-122-5p	22	-30.9	1	5296	C UG A A	AC CAUUGUU ACACUCCA	UG GUAACAG UGUGAGGU	GUU UG
MN908947.3	29903	hsa-miR-125b-5p	22	-22.9	1	10256	G C UAAU UCAA U	UACAGG UGG GU CUCAGGG	GUGUUC AUC CA GAGUCCC	A A C U
MN908947.3	29903	hsa-miR-138-5p	23	-25.8	1	23104	U AC U U A	UUUGA UUC ACA GCACCAGC	GGACU AAG UGU UGUGGUCG	GCC A
MN908947.3	29903	hsa-miR-144-5p	22	-20.1	1	24484	A UUUAA U	AGUGU AUGAUAUCC	UCAUA UACUAUAGG	GAAUG UAC
MN908947.3	29903	hsa-miR-145-5p	23	-26.6	1	22794	C A C A	UCC GGG AAACUGGA	AGG CCC UUUGACCU	UCCCUA A U G
MN908947.3	29903	hsa-miR-136-5p	23	-20.5	1	7561	G U UAU UAU U G	UCC UU GUC GC AAUGGAG	AGG AG UAG UG UUACCUC	U UUU U A
MN908947.3	29903	hsa-miR-193a-5p	22	-21.2	1	21887	A UAGAUU G	CUU CGAAGACCCA	GAG GUUUCUGGGU	AGUA CGGGC
MN908947.3	29903	hsa-miR-195-5p	21	-22.4	1	24625	U C	GCUAA UCU UGCUGCUA	CGGUU AGA ACGACGAU	AUAA C
MN908947.3	29903	hsa-miR-320a	22	-26.7	1	12634	A G UUGUAA A	UG CCUCUUA CAGCUUU	GC GGAGAGU GUCGAAA	A G UGG A
MN908947.3	29903	hsa-miR-106b-5p	21	-20.8	1	884	C GUAAAG UUCAU U	GUGCUG C GCACUUUG	CGUGAC G CGUGAAAU	UAGA A U
MN908947.3	29903	hsa-miR-99b-5p	22	-26.2	1	20914	A A U C A	G CAG GGUUG CUACGGGU	C GUU CCAGC GAUGCCCA	G CAA C
MN908947.3	29903	hsa-miR-30e-5p	22	-21.5	1	4964	A A	CUA UUAAGG UGUUUACA	GGU AGUUCC ACAAAUGU	GAA C U
MN908947.3	29903	hsa-miR-361-5p	22	-25.2	1	20860	A A UU UGCU A	UAC U UGG GGUUCUGAUAA	AUG G ACC CUAAGACUAUU	C GG U
MN908947.3	29903	hsa-miR-375	22	-22.4	1	21292	C UG AAA AC U	U GC CC GCGAACAAA	G CG GG UGCUUGUUU	A UG CUC CU
MN908947.3	29903	hsa-miR-376a-5p	22	-20.9	1	22480	C AAA C	ACU GUAGAA GGAAUCUAU	UGA UAUCUU UCUUAGAUG	A G CC
MN908947.3	29903	hsa-miR-382-5p	22	-23.1	1	813	C UCGAU U	UCGCUAUG AACAACUUC	GGUGGUGC UUGUUGAAG	GCUUA
MN908947.3	29903	hsa-miR-331-5p	22	-23.7	1	18165	A A	CCUGG CAUACCUA	GGACC GUAUGGAU	CCUAG CUG C
MN908947.3	29903	hsa-miR-338-5p	22	-23.3	1	9048	A A	GC CAGUACC AUAUUGUU	UG GUCGUGG UAUAACAA	G A UCC
MN908947.3	29903	hsa-miR-424-5p	22	-23.3	1	24614	A UUC CUAAUC A	UCAGAGC UG UUGCUGCU	AGUUUUG AC AACGACGA	A U UU C
MN908947.3	29903	hsa-miR-18b-5p	23	-32.7	1	9795	A U	AGCUGCGCU GUGCACCUU	UUGACGUGA UACGUGGAA	GA UC U
MN908947.3	29903	hsa-miR-20b-5p	23	-22.1	1	885	G G AAA UCAU U	UGCU GU GCU GCACUUUG	AUGG CG UGA CGUGAAAC	G A UACU
MN908947.3	29903	hsa-miR-484	22	-21.8	1	26105	A A	UGAGCCUGA	ACUCGGACU	UAGCCCUCCCCUG
MN908947.3	29903	hsa-miR-497-5p	21	-28.2	1	28907	G G A C	GCA AU GCGGUG UGCUGCU	UGU UG UGUCAC ACGACGA	U G C
MN908947.3	29903	hsa-miR-503-5p	23	-25.3	1	14563	G U CCCU AUG A U	CUGC GA GCU C CGCUGCU	GACG CU UGA G GCGACGA	U CAA G U
MN908947.3	29903	hsa-miR-532-5p	22	-23.8	1	527	C AGCAGA G U	UGGU ACUC AAGGCAU	GCCA UGAG UUCCGUA	U GGAUG C
MN908947.3	29903	hsa-miR-455-5p	22	-25.4	1	18577	A GUC UUU UAU G	GA GUA GUCU GGGCACAUG	CU CAU CAGG UCCGUGUAU	G A UU
MN908947.3	29903	hsa-miR-574-5p	23	-25.1	1	27723	A UU A	ACACUU UGC CACACUCA	UGUGAG GUG GUGUGAGU	UG U UGU
MN908947.3	29903	hsa-miR-582-5p	23	-26.5	1	20989	U GAU U C	UGAUUGGU UG GCAACUGUA	AUUGACCA AC UGUUGACAU	UC U U
MN908947.3	29903	hsa-miR-550a-5p	23	-28.7	1	18087	U A ACA C	GGGU UAC UCCU CAGGCAC	CCCG AUG AGGG GUCCGUG	AGA A A
MN908947.3	29903	hsa-miR-590-5p	22	-23.9	1	17593	A GGUU UA A	GUGCUUU UAUGA AUAAGCUU	CGUGAAA AUACU UAUUCGAG	GA
MN908947.3	29903	hsa-miR-624-5p	22	-25.1	1	13159	G U C G	UG ACACA ACUGGUACUG	AC UGUGU UGACCAUGAU	U UCCA
MN908947.3	29903	hsa-miR-628-5p	22	-27.5	1	5189	U G CA U	UUCUGG UAGGUA UGUCAGCAU	GAGAUC AUUUAU ACAGUCGUA	G
MN908947.3	29903	hsa-miR-411-5p	21	-22.2	1	29585	C UU A A C	CGU ACG UAUAU GUCUACU	GCA UGC AUAUG CAGAUGA	G C U
MN908947.3	29903	hsa-miR-320c	20	-24.6	1	12113	U CCA U G G	CCCUU UCA AU CAGCUUUU	GGGAG AGU UG GUCGAAAA	U G
MN908947.3	29903	hsa-miR-885-5p	22	-21.7	1	22982	C C CACACC U U	AGGC GGUAG U GUAAUGG	UCCG CCAUC A CAUUACC	UC UC U
MN908947.3	29903	hsa-miR-873-5p	21	-21.9	1	14120	C U UG U	AGG AG GAGUUCCUGU	UCC UC UUCAAGGACG	UGAGUG
MN908947.3	29903	hsa-miR-548f-5p	22	-20	1	11122	U A UC A	GCU UG UGCUUUUGCA	UGA AC AUGAAAACGU	UUUU C UA
MN908947.3	29903	hsa-miR-548g-5p	23	-21.4	1	11119	U UAU C A	AUUGC GU UGCUUUUGCA	UGACG UA AUGAAAACGU	GUUUU U
MN908947.3	29903	hsa-miR-548h-5p	22	-20.3	1	25796	C A	CAAAAACC C AUUACUUU	GUUUUUGG G UAAUGAAA	CU C C A
MN908947.3	29903	hsa-miR-1306-5p	22	-20.4	1	3463	A U A U	CA GG GGAGGUG	GU CC CCUCCAC	ACCUGCAAAC C
MN908947.3	29903	hsa-miR-548x-5p	23	-21.4	1	11119	U UAU C A	AUUGC GU UGCUUUUGCA	UGACG UA AUGAAAACGU	GUUUU U
MN908947.3	29903	hsa-miR-378c	25	-26.9	1	11015	U ACAA ACUUUU GUUUU A	UACUC UUUUGACUUC A AGUCCAG	GUGAG AAGACUGAGG U UCAGGUC	G A
MN908947.3	29903	hsa-miR-4286	17	-21.3	1	13114	U CU G	CUAG AGUGGGG	GGUC UCACCCC	CCAU C A
MN908947.3	29903	hsa-miR-3613-5p	22	-21.1	1	27453	C UGUGUU G	CAAGAG AGAGGUACAACA	GUUUUU UUUUCAUGUUGU	CUU U
MN908947.3	29903	hsa-miR-548aa	25	-23.7	1	10479	A U UGU GU A	UGGU CA GGUAGU UGGUUUU	ACCA GU UCAUUA ACCAAAA	C UU AC A
MN908947.3	29903	hsa-miR-548aj-5p	23	-21.4	1	11119	U UAU C A	AUUGC GU UGCUUUUGCA	UGACG UA AUGAAAACGU	GUUUU U
MN908947.3	29903	hsa-miR-4662a-5p	22	-22.8	1	25195	A CC U U G	UGG AUGG ACA UUGGCUAG	AUU UACC UGU AACCGAUU	G UC U
MN908947.3	29903	hsa-miR-4732-5p	23	-29.8	1	5330	A UAA A A	AGUU UCC CCUGCUCUACA	UCGA AGG GGACGAGAUGU	ACGAG
MN908947.3	29903	hsa-miR-371b-5p	22	-24.3	1	5147	C UU AGG A	GUG G CUUUUGAGU	CAC C GAAAACUCA	UUU GG GGUA
MN908947.3	29903	hsa-miR-7706	24	-26.3	1	29172	A C CAAAUU AUUU CCCCCA G	UUGGC G GCACA G GCGCUUCA	AGCCG C CGUGU C CGCGAAGU	AG U U
MN908947.3	29903	hsa-miR-17-3p	22	-26.1	1	14183	C A A	CAGG GCUUU ACUGCAG	GUUC CGGAA UGACGUC	GAU A G A
MN908947.3	29903	hsa-miR-21-3p	21	-25.4	1	20028	U AA C	GCCCGU UGGUGUU	CGGGUA ACCACAA	UGU GCUG C
MN908947.3	29903	hsa-miR-23a-3p	21	-22.9	1	6442	A C AGU A	GA GUUCUUG GUAAUGUGA	CU UAGGGAC CGUUACACU	C U A
MN908947.3	29903	hsa-miR-24-3p	22	-21.2	1	25332	A AA CGACU G	UG GA CUGAGCCA	AC CU GACUCGGU	GACAAGG GA U
MN908947.3	29903	hsa-miR-28-3p	22	-23	1	2026	A GAUUU ACUA U	UCU GGCU ACAAUCUAGU	AGG UCGA UGUUAGAUCA	UCC G C
MN908947.3	29903	hsa-miR-29a-3p	22	-28.1	1	19459	A A UUGCAA U	UAAC CG UUUAGGUGGUGCUG	AUUG GC AAGUCUACCACGAU	UA
MN908947.3	29903	hsa-miR-29b-3p	23	-26.8	1	11358	G UG UAUGAU G	AAC UG GAUGGUGCUA	UUG AC UUACCACGAU	UG UAAAGU
MN908947.3	29903	hsa-miR-16-2-3p	22	-23	1	1816	A GU C U	AAAG GC UGG AAUAUUGG	UUUC CG GUC UUAUAACC	A GU U A
MN908947.3	29903	hsa-miR-197-3p	22	-20.6	1	28540	A ACCA C UUCGU C	GCU GA GAA GGUGGUGA	CGA CU CUU CCACCACU	CCCAC U
MN908947.3	29903	hsa-miR-199a-3p	22	-23.5	1	4179	A GG A	GGCU UG GC ACUACUG	UUGG AC CG UGAUGAC	A UU A UC A
MN908947.3	29903	hsa-miR-148a-3p	22	-22.9	1	12794	G AGG CU U	GAGGU UUUGUA UGCACUG	UUUCA AGACAU ACGUGAC	UG C U
MN908947.3	29903	hsa-miR-30d-3p	22	-26.8	1	16600	U U C U A	UAGC AACA CUG ACUGAAAG	GUCG UUGU GAC UGACUUUC	C U A
MN908947.3	29903	hsa-miR-199b-3p	22	-23.5	1	4179	A GG A	GGCU UG GC ACUACUG	UUGG AC CG UGAUGAC	A UU A UC A
MN908947.3	29903	hsa-miR-214-3p	22	-28.4	1	25298	G CU GAU C	GCUG UUGUU UGUG CCUGCUG	UGAC GACAG ACAC GGACGAC	G A
MN908947.3	29903	hsa-miR-221-3p	23	-21.1	1	18826	G AU AU C A	UCC GGUA GCA AUGUAGCU	GGG UCGU UGU UACAUCGA	CUUU C
MN908947.3	29903	hsa-miR-23b-3p	21	-21.6	1	6445	C AGU A	GUUCUUG GUAAUGUGA	UAGGGAC CGUUACACU	CCAU A
MN908947.3	29903	hsa-miR-27b-3p	21	-21.5	1	17571	U U AUUGUU A U	GC GAA G CACUGUGAG	CG CUU C GUGACACUU	U GAAU G
MN908947.3	29903	hsa-miR-140-3p	21	-25.7	1	1771	U GA A	GUU AUCCUGUGGUA	CAA UGGGACACCAU	GGCAC GA
MN908947.3	29903	hsa-miR-141-3p	22	-21.6	1	23326	A GUUC G UGU U	CCAU UUUUG UGG CAGUGUUA	GGUA GAAAU GUC GUCACAAU	G U
MN908947.3	29903	hsa-miR-143-3p	21	-29.2	1	9937	U AGAAGC UGUUG C	AGCUACAG UGCU UCAUCUCG	UCGAUGUC ACGA AGUAGAGU	C
MN908947.3	29903	hsa-miR-152-3p	21	-22.3	1	12798	G ACU U	UAGG UUUGU UGCACUG	GUUC AGACA ACGUGAC	G A GU U
MN908947.3	29903	hsa-miR-125b-2-3p	22	-22.4	1	9213	A GU ACG C A	CU AG GC G ACUUGUGA	GG UC CG C UGAACACU	CA GU U GA
MN908947.3	29903	hsa-miR-150-3p	22	-21.1	1	19417	G AGAUA AUUA C	UGUC UAG UGUACCA	ACAG GUC ACAUGGU	G GGG CGG C
MN908947.3	29903	hsa-miR-193a-3p	22	-24.4	1	26683	U C UAU A	CUGG UGU GGCCAGU	GACC ACA CCGGUCA	U CUGAA U A
MN908947.3	29903	hsa-miR-301a-3p	23	-22.6	1	12690	A GCU C A	UGA UAGU CUGUUGCACU	ACU GUUA GAUAACGUGA	CGAA U C
MN908947.3	29903	hsa-miR-130b-3p	22	-22.2	1	25523	G G AUUG GG U	AUG CUU UU CGUUGCACU	UAC GGA AG GUAACGUGA	G A UA C
MN908947.3	29903	hsa-miR-30e-3p	22	-22.5	1	16602	A C U A	GCU AACA CUG ACUGAAAG	CGA UUGU GGC UGACUUUC	CAU A
MN908947.3	29903	hsa-miR-381-3p	22	-20.9	1	11799	U U GGUG AAA C	GGG GUU GC CCUUGUAU	CUC CGA CG GGAACAUA	UGU U A U
MN908947.3	29903	hsa-miR-340-3p	22	-25.6	1	2176	A G UU UA U	G UGUAGAGU CU GAGACGG	C AUAUUUCA GA CUCUGCC	G UU U
MN908947.3	29903	hsa-miR-330-3p	23	-24.7	1	28913	G UGAU CUCU U	GCGG GCUG UGCUUUGC	CGUC CGGC ACGAAACG	AGAGA AC
MN908947.3	29903	hsa-miR-323a-3p	21	-23.1	1	10254	U ACA U	GGU GGCUG GUAAUGU	CCA CUGGC CAUUACA	UCU G A C
MN908947.3	29903	hsa-miR-148b-3p	22	-22.3	1	12741	C CU U	ACAAA CUG UGCACUGA	UGUUU GAC ACGUGACU	CAA ACU
MN908947.3	29903	hsa-miR-338-3p	22	-28.2	1	24030	U GA UGCA C	CAACAAAGU CACU GAUGCUGG	GUUGUUUUA GUGA CUACGACC	U
MN908947.3	29903	hsa-miR-424-3p	21	-20.7	1	29552	A AUGG AUAUAA C	GGCAG GCU ACGUUUU	UCGUC CGG UGCAAAA	UA G AG C
MN908947.3	29903	hsa-miR-376b-3p	22	-20.1	1	18599	C CUUUGA GACA A	ACAUGG GUU UCUAUGA	UGUACC UAA AGAUACU	U AAGG A
MN908947.3	29903	hsa-miR-485-3p	22	-23.4	1	11349	U C CA A G	GA AG AGA CUGUGUAUGAU	CU UC UCU GGCACAUACUG	U C C C
MN908947.3	29903	hsa-miR-489-3p	22	-27.7	1	16388	A CCAGGU A	UGCU UGUGAUGUCAC	ACGG ACACUACAGUG	CG CAUAU
MN908947.3	29903	hsa-miR-146b-3p	22	-31.8	1	13516	A U U GUA U	CUAG ACUGA GUC UACAGGGC	GGUC UGACU CAG GUGUCCCG	U U
MN908947.3	29903	hsa-miR-193b-3p	22	-22.2	1	26685	U GUUAU A	GGCU GGCCAGU	CUGA CCGGUCA	UCGCC AACUC A
MN908947.3	29903	hsa-miR-501-3p	22	-27.8	1	13218	A G U C	AGAAUCCUU U G GGUGCAU	UCUUAGGAA G C CCACGUA	CG G A
MN908947.3	29903	hsa-miR-502-3p	22	-26.9	1	13219	A UGGU C	GAAUCCUU GGUGCAU	CUUAGGAA CCACGUA	A CGGGU A
MN908947.3	29903	hsa-miR-505-3p	22	-23	1	18103	C C UACA CCUC A	AGG ACC CA AGUGUUGAC	UCC UGG GU UCACAACUG	UU UC C
MN908947.3	29903	hsa-miR-582-3p	22	-20.6	1	2596	A GUAC U	UUGGUUG ACCAGUU	AGUCAAC UGGUCAA	CCA AAGU U
MN908947.3	29903	hsa-miR-654-3p	22	-22.4	1	24544	U U CACA CAGACU AAGUUU U	AGG UGAU GG UCA GCAGACAUA	UCC ACUA CC AGU CGUCUGUAU	U
MN908947.3	29903	hsa-miR-542-3p	22	-24.9	1	15524	A U G G	CA UUGUCAA CUGUCACG	GU AAUAGUU GACAGUGU	AAA C A
MN908947.3	29903	hsa-miR-454-3p	23	-22.8	1	27532	C CU U ACAAAU A	AUCCU AGC GAUA UUGCACUG	UGGGA UCG UUAU AACGUGAU	UAU
MN908947.3	29903	hsa-miR-874-3p	22	-26.4	1	22780	A AGA AAA CU A	GUC C UCG CCAGGGCA	CAG G AGC GGUCCCGU	AGC G CC C
MN908947.3	29903	hsa-miR-548e-3p	22	-24.2	1	11863	G CAUC UUACUC G	UGCA AGUAGUC UCAGUUUU	ACGU UCAUCAG AGUCAAAA	UU A
MN908947.3	29903	hsa-miR-1304-3p	22	-20.7	1	3229	U CAA A A G A	GGU C AG C GCAGUGAGG	CCA G UC G UGUCACUCU	CC A C C A
MN908947.3	29903	hsa-miR-548t-3p	25	-23.7	1	10479	A U UGU GU A	UGGU CA GGUAGU UGGUUUU	ACCA GU UCAUUA ACCAAAA	C UU AC A
MN908947.3	29903	hsa-miR-4677-3p	22	-20.6	1	24149	C U	CUUUG CUCACAGA	GAAAC GAGUGUCU	UCAUCAA CA
MN908947.3	29903	hsa-miR-4732-3p	21	-25.7	1	4253	C U	CGGGUCAGGGU	GUCCAGUCCCG	GUCUUGUCCU
MN908947.3	29903	hsa-miR-4772-3p	22	-26.9	1	7220	A C UU UU A	CUG UU GGC AGUUGCAG	GAC AG CCG UCAACGUC	A U U UU C
